# Supplementary material for: Total and regional bone mineral and tissue composition in female adolescent athletes: comparison between volleyball players and swimmers
Source: BMC Pediatr. 2018 Jul 3;18:212. doi: 10.1186/s12887-018-1182-z (PMC6031185; doi:10.1186/s12887-018-1182-z)
Supplement: Supplementary file 1 — Dataset used in this Research. SPORT: sport group; H: stature; SH: sitting height; LL: leg length; BM: body mass; SKT: skinfold triceps; SKSB: skinfold subscapular; SKSP: skinfold suprailiac; SKAB: skinfold abdominal; SKTA: skinfolds thigh anterior; SKCM: skinfolds calf medial; WBBMC: whole body bone mineral content; SHBMC: subhead bone mineral content; TKBMC: trunk bone mineral content; ULBMC: upper limbs bone mineral content; LLBMC: lower limbs bone mineral content; WBBMD: whole body bone mineral density; SHBMD: subhead bone mineral density; TKBMD: trunk bone mineral density; ULBMD: upper limbs bone mineral density; LLBMD: lower limbs bone mineral density; WBLST: whole body lean soft tissue; TKLST: trunk lean soft tissue; ULLST: upper limbs lean soft tissue; LLLST: lower limbs lean soft tissue; WBFT: whole body fat tissue; TKFT: trunk fat tissue; ULFT: upper limbs fat tissue; LLFT: lower limbs fat tissue. [file 12887_2018_1182_MOESM1_ESM.xlsx]

## Sheet: 114_a_DATABASE_SPSS_Volley_n=26
SPORT	H	SH	LL	BM	SKT	SKSB	SKSP	SKAB	SKCM	WBBMC	SHBMC	TKBMC	ULBMC	LLBMC	WBBMD	SHBMD	TKBMD	ULBMD	LLBMD	WBLST	TKLST	ULLST	LLLST	WBFT	TKFT	ULFT	LLFT
VOLL	165	87.5	77.5	66.3	15	17	27	21	13	3280	2683	1108	407	1167	1.34758	1.2201	1.16264	0.966746	1.41455	41971	17953	4931	15689	20352	9374	1803	8499
VOLL	165.8	87.5	78.3	60.5	12	12	25	22	11	2799	2301	1021	335	945	1.19923	1.09	1.05366	0.821078	1.28922	40965	19356	4411	13809	14711	7937	987	5240
VOLL	161.7	87	74.7	54	21	12	25	26	15	2796	2227	1005	308	914	1.22955	1.08159	1.06801	0.791774	1.25549	35468	16330	3836	12233	14573	7304	944	5773
VOLL	164.2	89.5	74.7	55.6	16	12	19	21	24	2641	2098	904	280	915	1.23991	1.09556	1.03908	0.813953	1.30528	39581	18839	3910	13702	12707	5995	729	5490
VOLL	155.7	84.3	71.4	67.1	23	16	30	24	20	2523	2016	918	269	829	1.17787	1.04132	1.0099	0.810241	1.19281	37255	17452	4182	12680	23858	12466	2095	8592
VOLL	167.1	91.6	75.5	56	15	11	14	23	12	2424	1913	810	285	817	1.16259	1.03182	0.997537	0.800562	1.19096	41363	18932	4680	14207	11877	5723	1598	4056
VOLL	154.8	84.1	70.7	65.9	24	22	26	30	23	3014	2438	1161	320	956	1.2755	1.13554	1.09322	0.883978	1.32044	36311	16080	4235	12924	26060	13089	2294	9848
VOLL	162.5	86.5	76	60	27	15	26	28	20	2526	2062	863	305	893	1.18258	1.07284	1.01529	0.835616	1.2613	37639	17855	3967	12733	17859	8268	1845	7115
VOLL	172.5	91.1	81.4	64.8	20	20	32	39	18	2932	2341	1028	317	995	1.19333	1.05356	1.00982	0.796482	1.23602	39603	18031	4121	14086	21914	10584	1577	9030
VOLL	155.6	84.5	71.1	58.9	23	15	35	23	24	2609	2142	974	313	854	1.21688	1.1087	1.1106	0.879213	1.27653	37268	17350	4148	12630	16503	8774	1149	5994
VOLL	165.4	88.2	77.2	62.7	21	15	24	23	19	3000	2408	1020	441	946	1.21457	1.08031	1.06139	0.849711	1.26133	41511	18756	5736	13624	14017	6375	1972	5120
VOLL	165.4	88.2	77.2	62.7	21	15	24	23	19	2150	1656	690	233	733	1.11169	0.96	0.903141	0.742038	1.13292	34439	16088	3342	12014	14311	6339	1095	6304
VOLL	168.1	87.7	80.4	58	22	11	21	19	13	2651	2197	926	319	953	1.16323	1.06962	1.01424	0.811705	1.27577	38112	17584	4389	12954	15918	7505	1277	6553
VOLL	165.6	89	76.6	58	23	10	20	13	18	2654	2148	919	294	935	1.17538	1.05397	0.956296	0.830508	1.29322	39916	19138	3835	13773	14548	6374	928	6725
VOLL	160	87.3	72.7	63.1	19	13	23	23	17	2865	2296	967	330	998	1.29991	1.15493	1.12573	0.84399	1.35414	40824	18466	4512	14522	18423	9287	1185	7381
VOLL	154.9	82.5	72.4	47.5	19	9	12	13	18	1901	1460	567	164	728	1.07099	0.932907	0.872308	0.841026	1.00971	35049	16589	2872	12486	9378	3805	485	4650
VOLL	169.2	94.7	74.5	88.1	29	13	33	29	25	3271	2731	1269	337	1125	1.22924	1.13179	1.14324	0.81401	1.26547	42150	19974	4666	14159	40910	19841	4139	15879
VOLL	170.5	89.2	81.3	58.7	19	11	21	24	12	2662	2199	892	296	1010	1.21386	1.10837	1.02411	0.819945	1.3413	43621	20453	4605	15255	11391	6241	571	4148
VOLL	172.2	91.5	80.7	81	23	19	34	37	18	4006	3403	1554	435	1413	1.38377	1.28125	1.24519	0.947712	1.48894	43193	18910	5035	16008	32525	18490	2445	10375
VOLL	172.5	89.6	82.9	68.5	22	12	27	19	21	2799	2366	999	248	1119	1.13366	1.04829	0.992056	0.75841	1.21104	41412	19842	3259	15313	22568	10323	1786	9809
VOLL	166	88.5	77.5	59.6	20	14	15	19	13	3060	2471	1048	342	1080	1.3498	1.19835	1.11489	0.876923	1.47541	41266	18959	4173	14810	14047	6964	652	5924
VOLL	169.5	89.7	79.8	62	18	9	13	11	9	2853	2313	960	327	1026	1.24422	1.1147	1.07865	0.829949	1.29709	43979	19912	4550	16036	14590	6830	1718	5503
VOLL	172.2	95.1	77.1	57.1	17	10	21	13	12	2311	1882	778	274	831	1.0714	0.974625	0.925089	0.728723	1.16224	39728	19004	3579	13809	12892	6560	1125	4717
VOLL	169.5	89.5	80	62.1	25	20	14	18	22	2377	1941	834	279	828	1.07703	0.965672	0.914474	0.732283	1.15481	38179	17891	3550	13690	19646	9690	2021	7283
VOLL	165.5	87.7	77.8	67	24	25	24	24	15	2561	2052	862	281	909	1.14279	1.01084	0.978434	0.755376	1.16988	38595	17864	3827	13862	24487	13222	1706	8822
VOLL	161.5	84.6	76.9	56.6	21	12	11	17	19	2276	1851	701	275	874	1.08743	0.98931	0.926024	0.737265	1.1779	35916	15339	3603	13775	16538	6825	1411	7671
SWIM	163.2	84.9	78.3	49.5	12	10	12	15	19	2313	1805	755	258	792	1.13885	0.992849	0.915152	0.763314	1.19637	36731	17291	3754	12645	8880	3784	267	12645
SWIM	151.7	71.3	80.4	51.1	27	20	30	23	25	1748	1398	565	266	568	0.982022	0.881463	0.854766	0.743017	1.00176	32110	14916	4300	10150	15632	7525	2168	10150
SWIM	160.8	85.8	75	57.3	19	11	16	23	19	2472	1922	850	293	779	1.14075	0.990722	0.94235	0.818436	1.14559	40040	19994	4061	12499	11372	5945	689	12499
SWIM	170.4	90.9	79.5	64.9	28	18	19	24	25	3074	2488	1185	344	959	1.24605	1.11121	1.10644	0.870886	1.24062	38370	16768	4587	13821	21703	11062	1770	13821
SWIM	163.3	86.9	76.4	60.6	23	14	22	26	23	2633	2089	866	316	908	1.19465	1.05452	0.951648	0.861035	1.28794	37581	17812	4017	12541	18583	9421	1179	12541
SWIM	155	81.9	73.1	48.5	17	16	19	18	15	2057	1592	616	256	720	1.12898	0.992519	0.937595	0.780488	1.16129	37480	18188	4003	12009	8223	3990	4505	12009
SWIM	165.9	88.8	77.1	63.9	22	17	22	22	23	2912	2341	1019	327	995	1.27162	1.1244	1.03347	0.860526	1.38773	42898	20354	4731	14737	16803	8763	820	14737
SWIM	160.8	85.8	75	57.3	26	12	13	14	23	2420	1934	816	322	796	1.17021	1.04034	1.02	0.838542	1.17751	38482	18045	4955	12337	14891	6850	1331	12337
SWIM	165.1	87.2	77.9	61.6	25	19	26	26	17	2501	2028	842	297	889	1.14305	1.02892	0.958998	0.807065	1.22621	38658	18508	4558	12302	19230	9472	1580	12302
SWIM	166	91.6	74.4	57	17	10	16	12	10	2519	2063	881	337	844	1.12405	1.0223	0.986562	0.830049	1.17385	44298	21456	4996	14309	8912	4309	495	3705
SWIM	161.4	85.3	76.1	57	20	15	27	26	16	2284	1863	775	316	771	1.08555	0.989379	0.95092	0.812339	1.13549	34405	17287	4703	13150	14801	7497	1073	5658
SWIM	166.4	92.1	74.3	55	10	8	15	17	13	2293	1824	788	297	740	1.09608	0.975401	0.934757	0.804878	1.12462	39520	19303	4318	12510	11287	6025	613	4167
SWIM	163.1	88.3	74.8	51	12	7	16	11	13	2258	1838	767	300	771	1.08872	0.988172	0.95398	0.813008	1.12391	39973	18913	4569	13338	7680	3635	334	3350
SWIM	160.9	87.6	73.3	55	15	17	20	22	15	2272	1805	770	298	737	1.09441	0.965757	0.92883	0.805405	1.10164	38864	19070	4583	12159	12688	6820	1066	4318
SWIM	161.1	88.3	72.8	54	14	9	12	11	17	2346	1859	815	267	784	1.10141	0.971772	0.947674	0.782991	1.10112	41435	20511	4342	13283	8934	4410	346	3776
SWIM	156.4	73.4	83	48	12	7	11	13	15	1779	1399	552	208	639	0.981247	0.871651	0.823881	0.695652	1.00472	36484	21112	4108	12287	8442	4128	320	3601
SWIM	160.6	84.3	76.3	56	17	9	14	12	23	2464	1971	826	306	838	1.2198	1.1005	1.04293	0.827027	1.33227	41742	19407	4718	14241	11026	4763	711	5093
SWIM	160.8	84.8	76	55	21	10	20	19	26	1972	1561	637	237	688	0.995457	0.888952	0.858491	0.695015	1.02077	37724	17751	4075	12613	14039	6448	835	6191
SWIM	156.6	88.7	67.9	56	12	10	16	10	11	2374	1890	822	302	766	1.10676	0.977249	0.951389	0.82967	1.08652	40812	20443	4698	12470	12324	6176	578	5110
SWIM	157.2	83.9	73.3	42	8	8	10	7	10	1868	1457	570	250	638	1.05716	0.938184	0.896226	0.776397	1.07227	34526	16092	4053	11236	4658	2419	174	1764
